# Supplementary material for: Ras Pathway Activation and MEKi Resistance Scores Predict the Efficiency of MEKi and SRCi Combination to Induce Apoptosis in Colorectal Cancer
Source: Cancers (Basel). 2022 Mar 11;14(6):1451. doi: 10.3390/cancers14061451 (PMC8945886; doi:10.3390/cancers14061451)
Supplement: Supplementary file 1 [file cancers-14-01451-s001.zip]

Archive with 1 entries (1 files):
- cancers-1603560-supplementary.pdf
